# Supplementary material for: Do radiomics or diffusion-tensor images provide additional information to predict brain amyloid-beta positivity?
Source: Sci Rep. 2023 Jun 16;13:9755. doi: 10.1038/s41598-023-36639-7 (PMC10275931; doi:10.1038/s41598-023-36639-7)
Supplement: Supplementary file 1 — Supplementary Table 1. [file 41598_2023_36639_MOESM1_ESM.xlsx]

## Sheet: T1 volume
Left-Cerebellum-White-Matter
Left-Cerebellum-Cortex
Left-Thalamus
Left-Caudate
Left-Putamen
Left-Pallidum
Left-Hippocampus
Left-Amygdala
Left-Accumbens-area
Left-VentralDC
Right-Cerebellum-White-Matter
Right-Cerebellum-Cortex
Right-Thalamus
Right-Caudate
Right-Putamen
Right-Pallidum
Right-Hippocampus
Right-Amygdala
Right-Accumbens-area
Right-VentralDC
Brain-Stem
Optic-Chiasm
CC_Posterior
CC_Mid_Posterior
CC_Central
CC_Mid_Anterior
CC_Anterior
CortexVol
CerebralWhiteMatterVol
SubCortGrayVol
TotalGrayVol
SupraTentorialVol

## Sheet: T1 cortical thickness
lh_bankssts_thickness
lh_caudalanteriorcingulate_thickness
lh_caudalmiddlefrontal_thickness
lh_cuneus_thickness
lh_entorhinal_thickness
lh_fusiform_thickness
lh_inferiorparietal_thickness
lh_inferiortemporal_thickness
lh_isthmuscingulate_thickness
lh_lateraloccipital_thickness
lh_lateralorbitofrontal_thickness
lh_lingual_thickness
lh_medialorbitofrontal_thickness
lh_middletemporal_thickness
lh_parahippocampal_thickness
lh_paracentral_thickness
lh_parsopercularis_thickness
lh_parsorbitalis_thickness
lh_parstriangularis_thickness
lh_pericalcarine_thickness
lh_postcentral_thickness
lh_posteriorcingulate_thickness
lh_precentral_thickness
lh_precuneus_thickness
lh_rostralanteriorcingulate_thickness
lh_rostralmiddlefrontal_thickness
lh_superiorfrontal_thickness
lh_superiorparietal_thickness
lh_superiortemporal_thickness
lh_supramarginal_thickness
lh_frontalpole_thickness
lh_temporalpole_thickness
lh_transversetemporal_thickness
lh_insula_thickness
rh_bankssts_thickness
rh_caudalanteriorcingulate_thickness
rh_caudalmiddlefrontal_thickness
rh_cuneus_thickness
rh_entorhinal_thickness
rh_fusiform_thickness
rh_inferiorparietal_thickness
rh_inferiortemporal_thickness
rh_isthmuscingulate_thickness
rh_lateraloccipital_thickness
rh_lateralorbitofrontal_thickness
rh_lingual_thickness
rh_medialorbitofrontal_thickness
rh_middletemporal_thickness
rh_parahippocampal_thickness
rh_paracentral_thickness
rh_parsopercularis_thickness
rh_parsorbitalis_thickness
rh_parstriangularis_thickness
rh_pericalcarine_thickness
rh_postcentral_thickness
rh_posteriorcingulate_thickness
rh_precentral_thickness
rh_precuneus_thickness
rh_rostralanteriorcingulate_thickness
rh_rostralmiddlefrontal_thickness
rh_superiorfrontal_thickness
rh_superiorparietal_thickness
rh_superiortemporal_thickness
rh_supramarginal_thickness
rh_frontalpole_thickness
rh_temporalpole_thickness
rh_transversetemporal_thickness
rh_insula_thickness

## Sheet: WM tract
Middle cerebellar peduncle
Pontine crossing tract (a part of MCP)
Genu of corpus callosum
Body of corpus callosum
Splenium of corpus callosum
Fornix (column and body of fornix)
Corticospinal tract R
Corticospinal tract L
Medial lemniscus R
Medial lemniscus L
Inferior cerebellar peduncle R
Inferior cerebellar peduncle L
Superior cerebellar peduncle R
Superior cerebellar peduncle L
Cerebral peduncle R
Cerebral peduncle L
Anterior limb of internal capsule R
Anterior limb of internal capsule L
Posterior limb of internal capsule R
Posterior limb of internal capsule L
Retrolenticular part of internal capsule R
Retrolenticular part of internal capsule L
Anterior corona radiata R
Anterior corona radiata L
Superior corona radiata R
Superior corona radiata L
Posterior corona radiata R
Posterior corona radiata L
Posterior thalamic radiation R
Posterior thalamic radiation L
Sagittal stratum R
Sagittal stratum L
External capsule R
External capsule L
Cingulum (cingulate gyrus) R
Cingulum (cingulate gyrus) L
Cingulum (hippocampus) R
Cingulum (hippocampus) L
Fornix (cres) / Stria terminalis R
Fornix (cres) / Stria terminalis L
Superior longitudinal fasciculus R
Superior longitudinal fasciculus L
Superior fronto-occipital fasciculus R
Superior fronto-occipital fasciculus L
Uncinate fasciculus R
Uncinate fasciculus L
Tapetum R
Tapetum L

## Sheet: texture
intensity	median
	SD
	skewness
	kurtosis
gradient	median
	SD
	skewness
	kurtosis
GLCM	Uniformity/Energy
	Entropy
	Dissimilarity
	Contrast
	Inverse difference
	Correlation
	Homogeneity
	Autocorrelation
	Cluster Shade
	Cluster Prominence
	Maximum probability
	Sum of Squares
	Sum Average
	Sum Variance
	Sum Entropy
	Difference variance
	Difference entropy
	Information measures of correlation (1)
	Information measures of correlation (2)
	Inverse difference normalized (INN)
	Inverse difference moment normalized (IDN)
GLRLM	Short Run Emphasis (SRE)
	Long Run Emphasis (LRE)
	Gray-Level Nonuniformity (GLN)
	Run Length Nonuniformity (RLN)
	Run Percentage (RP)
	Low Gray-Level Run Emphasis (LGRE)
	High Gray-Level Run Emphasis (HGRE)
	Short Run Low Gray-Level Emphasis (SRLGE)
	Short Run High Gray-Level Emphasis (SRHGE)
	Long Run Low Gray-Level Emphasis (LRLGE)
	Long Run High Gray-Level Emphasis (LRHGE)
