# Supplementary material for: Do radiomics or diffusion-tensor images provide additional information to predict brain amyloid-beta positivity?
Source: Sci Rep. 2023 Jun 16;13:9755. doi: 10.1038/s41598-023-36639-7 (PMC10275931; doi:10.1038/s41598-023-36639-7)
Supplement: Supplementary file 2 — Supplementary Table 2. [file 41598_2023_36639_MOESM2_ESM.xlsx]

## Sheet: results
		negative	positive	p-value
T1 volume
	Left hippocampus	3542 ± 536	3191 ± 470	<0.01
	Right hippocampus	3688 ± 565	3402 ± 485	<0.01
	Left pallidum	1794 ± 234	1880 ± 249	0.02
T1 cortical thickness
	Left postcentral gyrus	1.84 ± 0.12	1.90 ± 0.12	<0.01
	Left parsorbitalis	2.48 ± 0.22	2.58 ± 0.21	<0.01
	Right inferior parietal gyrus	2.19 ± 0.14	2.16 ± 0.16	0.211
T1 texture
	GLCM difference entropy of left hippocampus	2.155 ± 0.096	2.182 ± 0.081	0.036
	GLRLM run percentage of left pallidum	11.72 ± 1.658	12.27 ± 1.866	0.044
	GLCM difference variance of left hippocampus	16.24 ± 3.359	17.09 ± 2.878	0.066
	GLCM difference variance of right hippocampus	16.71 ± 3.237	17.61 ± 3.161	0.064
	GLRLM GLN of left pallidum	5882 ± 1134	6182 ± 1215	0.094
FA of DTI
	Left posterior corona radiata	0.410 ± 0.107	0.446 ± 0.070	<0.01
	Splenium of the corpus callosum	0.480 ± 0.197	0.535 ± 0.149	0.032
	Body of the corpus callosum	0.438 ± 0.190	0.482 ± 0.153	0.079
	Right posterior corona radiata	0.436 ± 0.085	0.455 ± 0.064	0.099
MD of DTI (x e^-4)
	Left posterior corona radiata	8.74 ± 1.39	8.74 ± 1.39	<0.01
	Splenium of the corpus callosum	10.0 ± 4.60	10.0 ± 4.60	0.017
	Right superior fronto-occipital fasciculus	8.32 ± 1.36	8.32 ± 1.36	0.022
	Body of the corpus callosum	11.0 ± 4.98	11.0 ± 4.98	0.028
	Left anterior corona radiata	8.25 ± 1.07	8.25 ± 1.07	0.027
